# Supplementary material for: Taeanamides A and B, Nonribosomal Lipo-Decapeptides Isolated from an Intertidal-Mudflat-Derived Streptomyces sp
Source: Mar Drugs. 2022 Jun 16;20(6):400. doi: 10.3390/md20060400 (PMC9229766; doi:10.3390/md20060400)
Supplement: Supplementary file 1 [file marinedrugs-20-00400-s001.zip]

Archive with 1 entries (1 files):
- marinedrugs-1752053-supplementary.pdf
